# Supplementary material for: Optimization of Bioactive Phenolics Extraction and Cosmeceutical Activity of Eco-Friendly Polypropylene-Glycol–Lactic-Acid-Based Extracts of Olive Leaf
Source: Molecules. 2022 Jan 14;27(2):529. doi: 10.3390/molecules27020529 (PMC8778226; doi:10.3390/molecules27020529)
Supplement: Supplementary file 1 [file molecules-27-00529-s001.zip]

Archive with 1 entries (1 files):
- molecules-1555609-supplementary.pdf
